# Supplementary material for: Effects of an Internet of Things-Based Medication Assistance System on Real-World ART Adherence and Treatment Response in People Living with HIV
Source: J Clin Med. 2026 Feb 2;15(3):1151. doi: 10.3390/jcm15031151 (PMC12897846; doi:10.3390/jcm15031151)
Supplement: Supplementary file 1 [file jcm-15-01151-s001.zip]

Archive with 1 entries (1 files):
- jcm-4034131-supplementary.pdf
